# Supplementary material for: Stout camphor tree genome fills gaps in understanding of flowering plant genome evolution
Source: Nat Plants. 2019 Jan 9;5(1):63–73. doi: 10.1038/s41477-018-0337-0 (PMC6784883; doi:10.1038/s41477-018-0337-0)
Supplement: Supplementary file 3 — Supplementary Tables 3, 4 and 9–11. [file 41477_2018_337_MOESM3_ESM.xlsx]

## Sheet: S3- OGs
Supplementary Table 3: Statistics of othologous groups (OG) inferred by Orthofinder
a) Overall statistics of OGs
Number of genes	488757
Number of genes in orthogroups	342965
Number of unassigned genes	145792
Percentage of genes in orthogroups	70.2
Percentage of unassigned genes	29.8
Number of orthogroups	20658
Number of species-specific orthogroups	860
Number of genes in species-specific orthogroups	4583
Percentage of genes in species-specific orthogroups	0.9
Mean orthogroup size	16.6
Median orthogroup size	12
G50 (assigned genes)	27
G50 (all genes)	17
O50 (assigned genes)	3291
O50 (all genes)	6747
Number of orthogroups with all species present	6313
Number of single-copy orthogroups	211
b) Statistics of OGs by species
	A. coerulea	A. trichopoda	A. thaliana	C. kanehirae	D. carota	G. biloba	M. acuminata	M. guttatus	O. sativa	P. abies	P. trichocarpa	V. vinifera	Z. mays
Number of genes	30023	27313	27413	27892	32111	41750	36254	28140	42180	64585	41335	26281	63480
Number of genes in orthogroups	23818	18533	22830	24148	25455	23080	28270	24509	26454	37862	33624	20974	33408
Number of unassigned genes	6205	8780	4583	3744	6656	18670	7984	3631	15726	26723	7711	5307	30072
Percentage of genes in orthogroups	79.3	67.9	83.3	86.6	79.3	55.3	78	87.1	62.7	58.6	81.3	79.8	52.6
Percentage of unassigned genes	20.7	32.1	16.7	13.4	20.7	44.7	22	12.9	37.3	41.4	18.7	20.2	47.4
Number of orthogroups containing species	11569	11394	10773	11051	11162	11655	11219	11324	12638	14023	11878	11219	13680
Percentage of orthogroups containing species	56	55.2	52.1	53.5	54	56.4	54.3	54.8	61.2	67.9	57.5	54.3	66.2
Number of species-specific orthogroups	46	56	47	48	84	78	23	35	91	182	42	13	115
Number of genes in species-specific orthogroups	356	302	347	210	596	404	69	181	479	870	210	58	501
Percentage of genes in species-specific orthogroups	1.2	1.1	1.3	0.8	1.9	1	0.2	0.6	1.1	1.3	0.5	0.2	0.8

## Sheet: S4 - TopGO genes in LOH
Supplementary Table 4: Enriched gene ontology (GO) terms of genes located in regions of heterozygousity (ROH)
Fisher's exact test combined with weight01 algorithm in TopGO taking consideration of GO hierarchy was performed.
GO term	GO term definition	Total annotated in genome	Found in ROH	Expected	P value
GO:0006012	galactose metabolic process	13	9	1.97	4.8e-05
GO:0033330	kaempferol O-glucoside biosynthetic process	5	5	0.76	7.9e-05
GO:0033303	quercetin O-glucoside biosynthetic process	5	5	0.76	7.9e-05
GO:0033485	cyanidin 3-O-glucoside biosynthetic process	5	5	0.76	7.9e-05
GO:0009718	anthocyanin-containing compound biosynthetic process	33	10	5	0.00035
GO:0006148	inosine catabolic process	4	4	0.61	0.00052
GO:0009809	lignin biosynthetic process	74	22	11.2	0.00076
GO:0052543	callose deposition in cell wall	30	9	4.54	0.00345
GO:0010212	response to ionizing radiation	18	6	2.73	0.00346
GO:0016567	protein ubiquitination	156	37	23.62	0.00489
GO:0048767	root hair elongation	46	17	6.96	0.00494
GO:0006833	water transport	29	9	4.39	0.00584
GO:0010375	stomatal complex patterning	10	5	1.51	0.00607
GO:0010189	vitamin E biosynthetic process	6	4	0.91	0.00607
GO:0048366	leaf development	228	42	34.52	0.00631
GO:0032259	methylation	155	31	23.47	0.00786

## Sheet: S9 - Pfam
Supplementary Table 9: Increased or reduced protein family domains in SCT
domain	Increased or Reduced	function	A. coerulea	A. trichopoda	A. thaliana	C. kanehirae	D. carota	G. biloba	M. acuminata	M. guttatus	O. sativa	P. abies	P. trichocarpa	V. vinifera	Z. mays
PF03936.15	Increased	Terpene_synth_C	76	27	34	129	34	58	52	56	31	87	58	76	39
PF01397.20	Increased	Terpene_synth	71	23	32	109	25	58	39	52	36	62	51	70	37
PF05056.11	Increased	DUF674	18	0	10	48	16	8	3	51	12	18	8	13	14
PF01476.19	Increased	LysM	21	12	9	36	25	28	19	20	12	24	25	14	20
PF07645.14	Increased	EGF_CA	10	1	6	28	9	6	17	18	22	0	12	12	11
PF11443.7	Increased	DUF2828	9	6	4	26	12	3	1	1	5	2	4	3	3
PF13857.5	Increased	Ank_5	16	7	12	25	10	11	15	14	16	10	21	9	17
PF00282.18	Increased	Pyridoxal_deC	10	15	10	24	18	18	14	11	15	21	14	13	15
PF12894.6	Increased	ANAPC4_WD40	17	12	18	24	11	11	21	14	12	10	13	17	11
PF04873.12	Increased	EIN3	2	2	6	22	0	6	17	8	7	7	7	2	9
PF14576.5	Increased	SEO_N	7	3	3	22	3	0	3	3	0	0	17	10	0
PF00574.22	Increased	CLP_protease	20	11	10	21	14	13	15	12	10	15	17	14	12
PF14577.5	Increased	SEO_C	7	2	3	21	4	3	3	3	0	1	21	11	0
PF03009.16	Increased	GDPD	9	7	13	18	12	6	12	6	13	10	10	5	10
PF01733.17	Increased	Nucleoside_tran	4	4	8	17	7	6	4	2	4	6	9	6	4
PF00162.18	Increased	PGK	4	3	3	16	3	9	6	3	5	8	5	3	6
PF02769.21	Increased	AIRS_C	3	2	2	14	3	1	2	2	3	3	5	3	4
PF06552.11	Increased	TOM20_plant	2	2	5	13	6	3	6	4	3	4	4	2	5
PF01417.19	Increased	ENTH	5	6	7	12	7	4	10	7	4	4	7	5	8
PF03725.14	Increased	RNase_PH_C	6	6	7	12	8	8	8	7	5	7	9	7	11
PF04727.12	Increased	ELMO_CED12	5	3	6	12	5	5	10	5	7	8	7	8	7
PF05634.10	Increased	APO_RNA-bind	6	3	4	12	5	7	5	6	4	11	5	5	4
PF00164.24	Increased	Ribosom_S12_S23	6	3	6	11	7	5	8	5	5	5	9	4	9
PF00586.23	Increased	AIRS	1	1	1	11	1	1	1	1	1	1	2	2	3
PF05919.10	Increased	Mitovir_RNA_pol	8	3	4	11	0	1	0	0	0	0	0	1	0
PF08284.10	Increased	RVP_2	0	4	2	11	0	9	0	1	4	0	0	1	1
PF00425.17	Increased	Chorismate_bind	4	3	6	10	6	2	3	5	3	9	5	5	5
PF13513.5	Increased	HEAT_EZ	5	5	3	10	6	6	8	7	4	7	6	4	5
PF13668.5	Increased	Ferritin_2	3	3	2	10	2	6	1	3	2	9	3	3	4
PF00652.21	Increased	Ricin_B_lectin	2	0	0	9	0	4	0	0	0	0	6	0	1
PF00780.21	Increased	CNH	2	2	1	9	2	1	2	2	2	3	4	2	2
PF09258.9	Increased	Glyco_transf_64	6	5	3	9	4	5	8	5	3	6	5	2	5
PF13963.5	Increased	Transpos_assoc	1	1	0	9	1	0	0	4	8	0	1	0	2
PF00430.17	Increased	ATP-synt_B	4	1	2	8	1	1	2	2	1	1	5	0	1
PF03737.14	Increased	RraA-like	2	2	3	8	4	3	4	3	3	2	3	2	2
PF05648.13	Increased	PEX11	3	2	5	8	5	1	4	4	5	4	7	4	4
PF12222.7	Increased	PNGaseA	2	1	2	8	3	3	6	3	5	7	3	2	4
PF13952.5	Increased	DUF4216	0	2	0	8	0	0	0	2	8	0	0	0	0
PF00283.18	Increased	Cytochrom_B559	3	1	2	7	3	0	0	1	2	0	1	0	0
PF00926.18	Increased	DHBP_synthase	2	2	3	7	4	4	5	3	2	3	6	3	4
PF01068.20	Increased	DNA_ligase_A_M	5	5	4	7	3	2	3	4	2	4	3	3	1
PF02790.14	Increased	COX2_TM	1	0	3	7	1	5	1	1	1	1	0	1	0
PF06479.11	Increased	Ribonuc_2-5A	2	3	3	7	2	1	4	2	1	1	3	2	2
PF07738.12	Increased	Sad1_UNC	2	3	5	7	6	3	5	3	4	4	5	3	4
PF10839.7	Increased	DUF2647	3	0	0	7	0	3	0	2	0	1	0	0	0
PF00925.19	Increased	GTP_cyclohydro2	2	2	3	6	4	3	5	3	2	3	5	3	4
PF02992.13	Increased	Transposase_21	0	3	0	6	0	0	0	1	2	0	2	0	0
PF10714.8	Increased	LEA_6	2	2	3	6	1	1	1	0	2	1	2	0	1
PF13960.5	Increased	DUF4218	0	1	0	6	0	0	0	0	4	0	1	0	0
PF14901.5	Increased	Jiv90	3	2	2	6	3	1	5	3	2	1	4	2	3
PF00275.19	Increased	EPSP_synthase	2	1	2	5	1	1	3	2	1	4	2	4	1
PF04266.13	Increased	ASCH	3	2	3	5	1	1	2	3	1	0	3	3	1
PF05460.12	Increased	ORC6	2	1	1	5	1	1	1	1	1	2	1	1	1
PF07837.11	Increased	FTCD_N	2	1	1	5	2	1	1	2	1	1	3	2	2
PF08781.9	Increased	DP	2	2	2	5	3	3	3	2	2	5	2	2	3
PF14693.5	Increased	Ribosomal_TL5_C	2	2	2	5	3	2	1	2	2	2	4	4	2
PF00284.19	Increased	Cytochrom_B559a	3	1	1	4	2	0	0	1	1	1	1	1	0
PF01333.18	Increased	Apocytochr_F_C	3	1	1	4	1	0	2	0	0	0	2	1	0
PF02529.14	Increased	PetG	2	0	1	4	1	0	0	4	0	0	0	0	0
PF02590.16	Increased	SPOUT_MTase	1	1	2	4	0	1	1	1	1	1	1	1	1
PF03800.13	Increased	Nuf2	1	1	1	4	1	1	3	1	2	1	2	2	1
PF03918.13	Increased	CcmH	2	1	1	4	2	1	1	1	1	2	1	1	0
PF04012.11	Increased	PspA_IM30	1	2	1	4	2	2	1	1	1	2	2	2	2
PF14749.5	Increased	Acyl-CoA_ox_N	1	1	2	4	3	2	1	1	0	3	2	1	2
PF17146.3	Increased	PIN_6	1	1	1	4	1	1	1	0	1	1	1	1	1
PF00018.27	Increased	SH3_1	0	0	1	3	0	0	1	1	1	2	0	0	2
PF01502.17	Increased	PRA-CH	1	1	1	3	1	0	1	1	1	1	1	1	1
PF03652.14	Increased	RuvX	2	2	2	3	2	2	2	2	2	2	2	2	2
PF08324.10	Increased	PUL	2	1	1	3	1	1	1	1	1	0	2	1	1
PF08660.10	Increased	Alg14	1	1	1	3	2	0	1	1	1	1	2	1	2
PF08704.9	Increased	GCD14	2	1	1	3	1	2	1	1	1	1	2	1	1
PF09070.10	Increased	PFU	1	1	1	3	1	2	1	1	1	1	2	1	1
PF10537.8	Increased	WAC_Acf1_DNA_bd	0	2	1	3	2	0	1	1	2	1	2	1	1
PF12836.6	Increased	HHH_3	0	0	1	3	2	0	1	2	2	1	1	0	1
PF15243.5	Increased	ANAPC15	1	2	1	3	1	0	1	1	1	1	1	1	2
PF16901.4	Increased	DAO_C	2	2	1	3	1	1	1	1	1	1	1	1	0
PF17098.4	Increased	Wtap	2	1	1	3	1	1	1	2	1	1	1	1	1
PF00045.18	Increased	Hemopexin	0	0	0	2	0	0	0	0	0	1	0	0	0
PF01709.19	Increased	Transcrip_reg	1	1	1	2	1	1	1	1	1	1	1	1	1
PF02586.13	Increased	SRAP	1	1	1	2	1	1	1	1	1	0	1	1	1
PF03692.14	Increased	CxxCxxCC	1	1	1	2	1	1	0	1	1	0	1	1	1
PF03853.14	Increased	YjeF_N	1	1	1	2	1	1	1	2	1	1	1	1	1
PF05024.14	Increased	Gpi1	1	1	1	2	1	1	1	1	1	1	2	1	1
PF05768.13	Increased	DUF836	1	1	1	2	1	1	1	1	1	1	1	1	1
PF06108.11	Increased	DUF952	1	0	1	2	1	1	1	1	1	1	1	1	1
PF07001.10	Increased	BAT2_N	0	0	1	2	0	0	0	0	0	0	0	0	0
PF07093.10	Increased	SGT1	1	1	1	2	1	2	1	1	1	1	1	1	1
PF07572.11	Increased	BCNT	1	1	1	2	1	1	2	1	1	1	1	1	1
PF08153.11	Increased	NGP1NT	2	1	1	2	1	1	1	1	1	1	1	1	1
PF08293.10	Increased	MRP-S33	1	1	1	2	1	1	1	1	1	1	1	1	1
PF08772.10	Increased	NOB1_Zn_bind	1	1	1	2	1	1	1	1	1	1	1	1	2
PF09350.9	Increased	DUF1992	1	1	0	2	0	1	1	1	1	1	1	1	1
PF09775.8	Increased	Keratin_assoc	1	1	1	2	1	1	1	1	1	2	1	1	1
PF10236.8	Increased	DAP3	1	1	1	2	1	1	1	1	1	1	1	1	1
PF10396.8	Increased	TrmE_N	1	1	1	2	1	1	1	1	1	1	1	1	0
PF10672.8	Increased	Methyltrans_SAM	1	1	1	2	1	1	1	1	1	1	1	1	0
PF12631.6	Increased	MnmE_helical	1	1	1	2	1	1	1	1	1	2	1	1	1
PF13452.5	Increased	MaoC_dehydrat_N	1	0	0	2	0	0	1	0	1	0	0	1	0
PF14225.5	Increased	MOR2-PAG1_C	1	1	1	2	1	1	2	1	1	1	1	1	1
PF14698.5	Increased	ASL_C2	1	1	1	2	1	1	1	1	1	1	1	1	1
PF16752.4	Increased	TBCC_N	1	1	1	2	1	1	1	1	1	2	1	1	1
PF17032.4	Increased	zinc_ribbon_15	1	1	1	2	1	1	1	1	1	1	1	0	1
PF00431.19	Increased	CUB	0	1	0	1	0	0	0	0	0	0	0	0	0
PF02551.14	Increased	Acyl_CoA_thio	0	0	0	1	0	0	1	0	0	0	0	0	0
PF02809.19	Increased	UIM	0	0	1	1	0	0	0	0	0	0	0	0	0
PF04478.11	Increased	Mid2	0	0	0	1	0	0	0	0	0	0	0	0	0
PF05448.11	Increased	AXE1	0	0	0	1	0	0	0	0	0	0	0	0	0
PF11001.7	Increased	DUF2841	0	0	0	1	0	0	0	0	0	0	0	0	0
PF12355.7	Increased	Dscam_C	0	0	0	1	0	0	0	0	0	0	0	0	0
PF13508.6	Increased	Acetyltransf_7	0	0	0	1	0	0	0	1	0	0	0	0	0
PF13613.5	Increased	HTH_Tnp_4	0	0	0	1	0	0	0	0	0	0	0	0	0
PF11799.7	Reduced	IMS_C	3	3	3	2	3	3	3	3	2	3	3	3	3
PF13181.5	Reduced	TPR_8	7	5	8	2	7	4	7	5	8	4	10	7	6
PF08154.11	Reduced	NLE	2	2	2	1	2	2	2	2	2	2	2	2	2
PF11969.7	Reduced	DcpS_C	2	2	2	1	2	3	2	3	2	3	2	2	2
PF00490.20	Reduced	ALAD	2	1	2	0	1	1	1	1	1	2	1	1	1
PF01029.17	Reduced	NusB	2	2	1	0	2	1	1	2	2	1	2	2	3
PF01194.16	Reduced	RNA_pol_N	1	2	2	0	1	1	2	1	2	2	2	1	1
PF02002.16	Reduced	TFIIE_alpha	2	2	3	0	2	1	2	2	2	1	2	1	2
PF02357.18	Reduced	NusG	1	1	1	0	1	1	1	1	1	1	1	1	1
PF02597.19	Reduced	ThiS	1	2	1	0	1	1	1	1	1	2	2	1	2
PF02724.13	Reduced	CDC45	1	1	1	0	2	1	1	1	2	1	1	1	2
PF02919.14	Reduced	Topoisom_I_N	1	2	2	0	2	1	3	1	1	2	2	2	2
PF03571.14	Reduced	Peptidase_M49	1	2	1	0	2	1	1	1	1	1	1	1	1
PF03813.13	Reduced	Nrap	1	1	1	0	1	0	1	1	1	1	1	1	1
PF04751.13	Reduced	DUF615	2	1	1	0	1	1	1	1	1	2	2	1	1
PF04987.13	Reduced	PigN	1	1	1	0	1	1	1	1	1	2	1	1	1
PF06883.11	Reduced	RNA_pol_Rpa2_4	1	1	1	0	1	2	1	1	1	1	1	1	1
PF07086.11	Reduced	Jagunal	1	1	1	0	2	1	1	1	1	1	1	1	1
PF07343.10	Reduced	DUF1475	1	1	1	0	1	1	1	1	1	1	2	1	2
PF08429.10	Reduced	PLU-1	1	1	1	0	1	1	1	1	1	1	1	1	2
PF08615.10	Reduced	RNase_H2_suC	1	1	1	0	1	2	1	1	1	1	2	1	2
PF09419.9	Reduced	PGP_phosphatase	1	1	1	0	1	1	1	1	1	2	2	1	1
PF10168.8	Reduced	Nup88	1	1	1	0	1	1	1	1	1	1	2	1	1
PF10291.8	Reduced	muHD	1	1	1	0	1	1	1	1	1	1	1	1	1
PF13343.5	Reduced	SBP_bac_6	1	1	1	0	1	0	1	1	1	1	1	1	1
PF13718.5	Reduced	GNAT_acetyltr_2	1	1	2	0	1	1	1	1	1	1	2	1	1
PF13725.5	Reduced	tRNA_bind_2	1	1	2	0	1	1	1	1	1	2	2	1	1
PF14764.5	Reduced	SPG48	1	1	1	0	1	1	1	1	1	1	1	1	0
PF15749.4	Reduced	MRNIP	1	1	1	0	0	1	1	1	1	1	1	1	1
PF16503.4	Reduced	zn-ribbon_14	1	1	2	0	1	1	1	1	2	1	1	1	1
PF16573.4	Reduced	CLP1_N	1	1	2	0	1	2	1	1	1	1	1	1	1
PF16909.4	Reduced	VPS13_C	5	1	2	0	3	2	2	3	3	3	2	3	4
PF17403.1	Reduced	Nrap_D2	1	1	1	0	1	0	1	1	1	1	1	1	1
PF17404.1	Reduced	Nrap_D3	1	1	1	0	1	1	1	1	0	1	1	1	1

## Sheet: S10 - TopGO CAFÉ gain
Supplementary Table 10: Top 50 most significant enriched gene ontology (GO) terms of SCT's expanded gene families
Fisher's exact test combined with weight01 algorithm in TopGO taking consideration of GO hierarchy was performed.
GO term	GO term definition	Total annotated in genome	Found in expanded gene families	Expected	P value
GO:0009626	plant-type hypersensitive response	161	123	54.96	< 1e-30
GO:0016045	detection of bacterium	66	59	22.53	9e-21
GO:0080027	response to herbivore	84	65	28.67	4.4e-16
GO:0009581	detection of external stimulus	98	68	33.45	7.7e-15
GO:0016099	monoterpenoid biosynthetic process	73	56	24.92	9.6e-14
GO:0016106	sesquiterpenoid biosynthetic process	92	69	31.41	2.4e-13
GO:0043693	monoterpene biosynthetic process	78	57	26.63	2e-12
GO:0050832	defense response to fungus	292	147	99.68	7.2e-12
GO:0009625	response to insect	111	73	37.89	7.9e-12
GO:0009615	response to virus	150	86	51.2	1.2e-10
GO:0009992	cellular water homeostasis	50	38	17.07	1.6e-09
GO:0009753	response to jasmonic acid	278	134	94.9	3.2e-09
GO:0007166	cell surface receptor signaling pathway	109	63	37.21	8.9e-07
GO:0042742	defense response to bacterium	415	191	141.66	1.5e-06
GO:0071456	cellular response to hypoxia	25	19	8.53	1.6e-06
GO:0048527	lateral root development	122	60	41.65	1.6e-06
GO:0051555	flavonol biosynthetic process	30	23	10.24	2.3e-06
GO:0048767	root hair elongation	46	28	15.7	3.4e-06
GO:0009751	response to salicylic acid	225	103	76.81	5.1e-06
GO:0019748	secondary metabolic process	229	107	78.17	7.3e-06
GO:0009311	oligosaccharide metabolic process	104	52	35.5	1.1e-05
GO:0009694	jasmonic acid metabolic process	36	18	12.29	2.2e-05
GO:0009641	shade avoidance	25	19	8.53	2.2e-05
GO:0009809	lignin biosynthetic process	74	44	25.26	2.5e-05
GO:0016131	brassinosteroid metabolic process	34	22	11.61	2.5e-05
GO:2000032	regulation of secondary shoot formation	18	15	6.14	2.5e-05
GO:0070588	calcium ion transmembrane transport	60	36	20.48	3.5e-05
GO:0009611	response to wounding	264	121	90.12	4.2e-05
GO:0000373	Group II intron splicing	22	17	7.51	4.3e-05
GO:0048830	adventitious root development	26	19	8.88	5.6e-05
GO:0009759	indole glucosinolate biosynthetic proces...	16	13	5.46	0.00015
GO:0015672	monovalent inorganic cation transport	112	53	38.23	0.00018
GO:0006574	valine catabolic process	8	8	2.73	0.00018
GO:0009567	double fertilization forming a zygote an...	42	26	14.34	0.00021
GO:0009826	unidimensional cell growth	222	85	75.78	0.00022
GO:0030244	cellulose biosynthetic process	36	23	12.29	0.00025
GO:0019395	fatty acid oxidation	51	24	17.41	0.00027
GO:0071281	cellular response to iron ion	50	29	17.07	0.00045
GO:0031540	regulation of anthocyanin biosynthetic p...	19	14	6.49	0.0005
GO:0009833	plant-type primary cell wall biogenesis	7	7	2.39	0.00054
GO:0009408	response to heat	240	109	81.93	0.00082
GO:0006066	alcohol metabolic process	138	72	47.11	0.00105
GO:0009682	induced systemic resistance	28	17	9.56	0.00109
GO:0045471	response to ethanol	18	13	6.14	0.00109
GO:0000162	tryptophan biosynthetic process	22	15	7.51	0.00115
GO:2000030	regulation of response to red or far red...	54	26	18.43	0.00128
GO:0016310	phosphorylation	606	203	206.86	0.00142
GO:0048569	post-embryonic animal organ development	310	126	105.82	0.00146
GO:0019605	butyrate metabolic process	6	6	2.05	0.00158
GO:0072583	clathrin-dependent endocytosis	6	6	2.05	0.00158

## Sheet: S11 - TopGO CAFÉ contraction
Supplementary Table 11: Top 50 most significant enriched gene ontology (GO) terms of SCT's contracted gene families
Fisher's exact test combined with weight01 algorithm in TopGO taking consideration of GO hierarchy was performed.
GO term	GO term definition	Total annotated in genome	Found in contracted gene families	Expected	P value
GO:0009733	response to auxin	232	75	44.41	4.3e-08
GO:0006355	regulation of transcription, DNA-templat...	1265	322	242.14	7.5e-07
GO:0048573	photoperiodism, flowering	43	24	8.23	2.2e-06
GO:0010597	green leaf volatile biosynthetic process	9	8	1.72	1.3e-05
GO:0009723	response to ethylene	133	42	25.46	2.9e-05
GO:0045892	negative regulation of transcription, DN...	128	48	24.5	3.1e-05
GO:0009651	response to salt stress	499	137	95.52	4.5e-05
GO:0009624	response to nematode	82	31	15.7	5.8e-05
GO:0006306	DNA methylation	41	23	7.85	9.8e-05
GO:0051707	response to other organism	1026	183	196.39	0.00013
GO:0009860	pollen tube growth	69	26	13.21	0.00022
GO:0010216	maintenance of DNA methylation	9	7	1.72	0.00023
GO:0010102	lateral root morphogenesis	38	17	7.27	0.00025
GO:0045962	positive regulation of development, hete...	5	5	0.96	0.00026
GO:0005513	detection of calcium ion	7	6	1.34	0.00029
GO:0009823	cytokinin catabolic process	7	6	1.34	0.00029
GO:0009738	abscisic acid-activated signaling pathwa...	100	32	19.14	0.00031
GO:0048366	leaf development	228	69	43.64	0.00035
GO:0044703	multi-organism reproductive process	265	67	50.72	0.00036
GO:0010431	seed maturation	36	16	6.89	0.00041
GO:0006096	glycolytic process	12	8	2.3	0.00042
GO:0009739	response to gibberellin	107	37	20.48	0.00043
GO:0055085	transmembrane transport	546	117	104.51	0.00057
GO:0008152	metabolic process	5592	1114	1070.39	0.00066
GO:0010541	acropetal auxin transport	13	8	2.49	0.00091
GO:0006007	glucose catabolic process	13	8	2.49	0.00091
GO:0006555	methionine metabolic process	24	10	4.59	0.00095
GO:0032922	circadian regulation of gene expression	8	6	1.53	0.00096
GO:0009691	cytokinin biosynthetic process	6	5	1.15	0.00129
GO:0043618	regulation of transcription from RNA pol...	8	7	1.53	0.00133
GO:0009886	post-embryonic animal morphogenesis	118	33	22.59	0.00133
GO:0032973	amino acid export	4	4	0.77	0.00134
GO:0010265	SCF complex assembly	4	4	0.77	0.00134
GO:0006829	zinc II ion transport	4	4	0.77	0.00134
GO:0006949	syncytium formation	17	9	3.25	0.00185
GO:0048441	petal development	12	7	2.3	0.0024
GO:0015770	sucrose transport	9	6	1.72	0.0024
GO:0019222	regulation of metabolic process	1778	447	340.33	0.00303
GO:0001666	response to hypoxia	43	13	8.23	0.00309
GO:0010119	regulation of stomatal movement	58	20	11.1	0.00412
GO:0010337	regulation of salicylic acid metabolic p...	22	10	4.21	0.00437
GO:0010540	basipetal auxin transport	22	10	4.21	0.00437
GO:0009816	defense response to bacterium, incompati...	36	14	6.89	0.00461
GO:0080188	RNA-directed DNA methylation	10	6	1.91	0.00504
GO:0050790	regulation of catalytic activity	140	43	26.8	0.0052
GO:0010310	regulation of hydrogen peroxide metaboli...	16	8	3.06	0.00525
GO:0000187	activation of MAPK activity	9	7	1.72	0.00564
GO:0007144	female meiosis I	5	4	0.96	0.00567
GO:0009969	xyloglucan biosynthetic process	5	4	0.96	0.00567
GO:0071493	cellular response to UV-B	5	4	0.96	0.00567
